# Supplementary material for: BRAFV600E Induction in Thyrocytes Triggers Important Changes in the miRNAs Content and the Populations of Extracellular Vesicles Released in Thyroid Tumor Microenvironment
Source: Biomedicines. 2022 Mar 23;10(4):755. doi: 10.3390/biomedicines10040755 (PMC9029139; doi:10.3390/biomedicines10040755)
Supplement: Supplementary file 1 [file biomedicines-10-00755-s001.zip]

Archive with 1 entries (1 files):
- biomedicines-1634772-supplementary.pdf
